# Supplementary material for: Vaccine Literacy and Source of Information about Vaccination among Staff of Nursing Homes: A Cross-Sectional Survey Conducted in Tuscany (Italy)
Source: Vaccines (Basel). 2022 Apr 25;10(5):682. doi: 10.3390/vaccines10050682 (PMC9144185; doi:10.3390/vaccines10050682)
Supplement: Supplementary file 1 [file vaccines-10-00682-s001.zip]

Archive with 1 entries (1 files):
- vaccines-1671869-supplementary.pdf
